# Supplementary material for: Post-Treatment of Tannic Acid for Thermally Stable PEDOT:PSS Film
Source: Polymers (Basel). 2022 Nov 14;14(22):4908. doi: 10.3390/polym14224908 (PMC9692676; doi:10.3390/polym14224908)
Supplement: Supplementary file 1 [file polymers-14-04908-s001.zip]

Archive with 1 entries (1 files):
- polymers-2007074-supplementary.pdf
